# Supplementary material for: An Amino Acid Mixture to Counteract Skeletal Muscle Atrophy: Impact on Mitochondrial Bioenergetics
Source: Int J Mol Sci. 2024 May 31;25(11):6056. doi: 10.3390/ijms25116056 (PMC11173258; doi:10.3390/ijms25116056)
Supplement: Supplementary file 1 [file ijms-25-06056-s001.zip]

Archive with 1 entries (1 files):
- ijms-3006793-supplementary.pdf
